# Supplementary material for: Systematic Review of Commercially Available Clinical CMUT-Based Systems for Use in Medical Ultrasound Imaging: Products, Applications, and Performance
Source: Sensors (Basel). 2025 Apr 2;25(7):2245. doi: 10.3390/s25072245 (PMC11991037; doi:10.3390/s25072245)
Supplement: Supplementary file 1 [file sensors-25-02245-s001.zip]

Archive with 1 entries (1 files):
- sensors-3312293-supplementary.xlsx
