# Supplementary material for: Systematic Review of Commercially Available Clinical CMUT-Based Systems for Use in Medical Ultrasound Imaging: Products, Applications, and Performance
Source: Sensors (Basel). 2025 Apr 2;25(7):2245. doi: 10.3390/s25072245 (PMC11991037; doi:10.3390/s25072245)
Supplement: Supplementary file 1 [file sensors-25-02245-s001.zip › sensors-3312293-supplementary.xlsx]

## Sheet: Commercial Papers
Title	Citation	Company	Product	Application	n	Type	Diagnosis	Procedure	Areas Examined	Comparator	Outcome Measure	Performance
Neuromodulation Management of Chronic Neuropathic Pain in the Central Nervous System	(Yu et al., 2020)	Butterfly	iQ	Neuromusculoskeletal	1	FS	-	Neuromodulation	Brain - Temporal lobe	-	-	-
A comparison of handheld ultrasound versus traditional ultrasound for acquisition of RUSH views in healthy volunteers	(Dewar et al., 2020)	Butterfly	iQ	General Imaging	50	RCT	Healthy	RUSH	RUSH	Traditional cart-based US system (Phillips Sparq)	Image Quality|Time	No significant differences in image quality or exam time
Diagnosing Syndesmosis Instability: Dynamic Ultrasound versus Arthroscopy: A Cadaveric Study	(Hagemeijer, Sato, et al., 2020)	Butterfly	iQ	Neuromusculoskeletal	8	CAD	Syndesmosis Instability	Detecting tibiofibular sagittal translation	Ankle	Arthroscopy	Correlation	Corresponded in detecting increase in translation. However, US failed to distinguish the different stages of injury.
Portable Dynamic Ultrasonography is a Useful Tool for the Evaluation of Suspect Syndesmotic Instability: A Cadaveric Study	(Hagemeijer, Bhimani, et al., 2020)	Butterfly	iQ	Neuromusculoskeletal	10	CAD	Syndesmosis Instability	External rotation stress examination	Ankle	Fluoroscopy	Correlation	Moderate correlation. Only US manged to measure the change in distal tibiofibular clear space opening (TFCS)
Portable Dynamic Ultrasonography Versus Fluoroscopy for the Evaluation of Syndesmotic Instability: A Cadaveric Study	(Hagemeijer, Lubberts, et al., 2020)	Butterfly	iQ	Neuromusculoskeletal	8	CAD	Syndesmosis Instability	External rotation stress examination	Ankle	Fluoroscopy	Correlation	TFCS distance correlated. US was more sensitive in evaluation.
Lung ultrasound monitoring in patients with COVID-19 on home isolation	(Shokoohi et al., 2020)	Butterfly	iQ	Thoracic	3	CS	COVID-19	Diagnosis	Lung - COVID-19 Assessment	Symptomic Improvement	Time	US laged behind
Point‐of‐care lung ultrasound in the assessment of patients with COVID‐19: A tutorial	(Cid et al., 2020)	Butterfly	iQ	Thoracic	-	POS	COVID-19	Diagnosis and Decontamination Protocol	Lung - COVID-19 Assessment	-	Satisfaction	Easily Decontaminated; LUS is more sensitive than chest radiography and Preferred over CT
Development and implementation of a point of care ultrasound curriculum at a multi-site institution	(Russell et al., 2021)	Butterfly	iQ	General Imaging	-	POS	Diagnostic, Procedural, Symptom based and resuscitation	POCUS Protocol	General Imaging	Lumify and HHUS	Image Quality|Learning Experience	Selected for cost, single-probe ability to visualize deep and superficial structures, but preferred Lumify for imaging heart, lung and abdomen; Novice US medical students could accurately identify anatomical structures with good image quality after 6h workshops
Interobserver Agreement of Lung Ultrasound Findings of COVID-19	(Kumar, Weng, Graglia, Chung, et al., 2021)	Butterfly	iQ	Thoracic	13	C-S	COVID-19	Diagnosis	Lung - COVID-19 Assessment	Interobserver	Correlation	Substaintial interobserver correlation for discerning abnormal US scans; Susbtaintial-moderate correlation for all COVID-19 manifistations, except consolidations, pleural thickening/effusions
Usefulness of Lung Ultrasound Examinations Performed by Primary Care Physicians in Patients With Suspected COVID-19	(Calvo-Cebrián et al., 2021)	Butterfly	iQ	Thoracic	61	POS	COVID-19	Diagnosis	Lung - COVID-19 Assessment	Chest X-ray	Correlation	P = 0.001 correlation of LUS severity scale with appropriate referral of patients presenting moderate symptoms and P = 0.034 with chest x-ray
Lung ultrasound in the monitoring of COVID-19 infection	(Tung-Chen, 2020)	Butterfly	iQ	Thoracic	1	CS	COVID-19	Monitoring	Lung - COVID-19 Assessment	Clinical Diagnosis	Diagnostic Accuracy	Confirmed clinical findings and served as a monitoring and therapy guide by predicting patient outcome
A novel large animal model of smoke inhalation-induced acute respiratory distress syndrome	(Leiphrakpam et al., 2021)	Butterfly	iQ	Thoracic	21	VET	ARDS	US-guided placements	Lung - ARDS	-	-	Guided placement of pulmonary, carotid, and femoral artery catheters
Proceedings of the 43nd Annual Upper Midwest Neuro-Ophthalmology Group Meeting, July 23, 2021 and Second Virtual Upper Midwest Neuro-Ophthalmology Group Meeting	(Tajfirouz et al., 2021)	Butterfly	iQ+	Neuromusculoskeletal	1	CS	Papilloedema and optic nerve concerns		Eye - Optic nerve head drusen	Ophthalmologic examination	Diagnostic Accuracy	Scans confirmed examination findings
Ultrasound as a Learning Tool in Bachelor-Level Anatomy Education	(Alexander et al., 2021)	Butterfly	iQ	General Imaging	-	POS	Healthy	POCUS Protocol | FAST	Abdomen | Heart | Lungs | Aorta | IVC | Carotid sheath	-	Learning Experience	Significant learning gains; Cost-effective teaching tool
Feasibility of patient‐performed lung ultrasound self‐exams (Patient‐PLUS) as a potential approach to telemedicine in heart failure	(Chiem et al., 2021)	Butterfly	iQ	Thoracic	44	FS	Heart Failure	Diagnosis	Lung - POCUS Self-exam	Expert vs Non-expert	Correlation|Satisfaction	Slef-US by patients was feasible trhough teleguidance; Expert agreement 87% and Kappa agreement of 0.49 of LUS results; 98% of participants were confident to self-exam
Self-Performed Lung Ultrasound for Home Monitoring of a Patient Positive for Coronavirus Disease 2019	(Pivetta et al., 2020)	Butterfly	iQ	Thoracic	1	POS	COVID-19	Home Monitoring	Lung - COVID-19 Assessment	Chest Radiography	Correlation	Discovered findings unseen in chest radioagraphy; Correlated with clincal diagnosis; managed to monitor condition using teleguidance
A 50-MHz CMUT Probe for Medical Ultrasound Imaging	(Zhuang et al., 2018)	Kolo Medical	L62-38	General Imaging	1	VET	-	-	Phantom | Vet	-	Image Quality	37.5 +/- 16.3 um and 49.6 +/- um
A commercialized high frequency CMUT probe for medical ultrasound imaging	(Zhao et al., 2015)	Kolo & Verasonics	L22-8	Thoracic	-	FS	-	-	Neck - Thyroid | Phantom	High-Frequency (10MHz) PZT Probe	Image Quality	Better spatial, axial and lateral, resolution
One-probe solution in medical ultrasound imaging with CMUT technology	(Zhao et al., 2016)	Kolo Medical	M17-4	Neuromusculoskeletal	-	FS	-	-	Hand - Thumb Tendon & Phantom	L12-3v and L25e	Image Quality	L12-3v: Significantly better in lateral and axial resolution and can penetrate deeper | L25e: better in detail and contrast resolution
Obtaining neonatal head ultrasound using butterfly iQ	(Manzar, 2021)	Butterfly	iQ	Neuromusculoskeletal	1	CS	Stable-term	Neurosonography	Head - Neonatal - Anterior fontanelle	-	-	Best images were acquired through the pediatric abdomen mode
Ultrasound imaging using CMUT – Techniques developed in the frame of the ANR BBMUT project	(Basset et al., 2015)	Vermon	128-element array probe	Abdominal and Pelvic	-	FS	Liver disease	Early Diagnosis and tissue characterization	Liver - Biophantom	PZT Probe	Correlation	Adequate correlation with true cellualr features
Ultrasound-on-chip platform for medical imaging, analysis, and collective intelligence	(Rothberg et al., 2021)	Butterfly	iQ+	General Imaging	-	FS	-	-	Abdomen | Brain | Heart | All FDA Applications | Phantom	-	-	-
Pre-clinical medical student cardiac point-of-care ultrasound curriculum based on the american society of echocardiography recommendations: A pilot and feasibility study	(Jujo et al., 2021)	Butterfly	iQ	Cardiovascular	6	FS	Healthy	Cardiac Protocol	Heart - Cardiac POCUS	-	Satisfaction	High satisfaction inspite of temperature increase and scan shut-off limitations
Performance Optimization of a High Frequency CMUT Probe for Medical Imaging	(A. Savoia et al., 2011)	ACULAB	Reverse fabricated CMUT Probe	Cardiovascular	1	FS	-	-	Carotid artery	LA435 PZT Probe	Image Quality	Comparable image quality and overall superior performance indexes
Ultrasound‐guided de‐roofing of epithelialised tunnels of hidradenitis suppurativa	(Der Sarkissian & Frew, 2021)	Butterfly	iQ	General Imaging	-	CS	Hidradenitis Suppurativa	Deroofing	Axilla | Urinary Systems - Deroofing	Physical Examination	Identification Accuracy	Helped detect hypoechoic inflammatory collections as opposed to physical examination
Ultrasound hypotension protocol time-motion study using the multifrequency single transducer versus a multiple transducer ultrasound device	(Sabbadini et al., 2021)	Butterfly	iQ	General Imaging	29	RCT	Non-Hypotensive	UHP	Abdomen, Lung, heart, superficial	GE LOGIQ S7 Expert (GE Healthcare, Chicago, IL) with the 3 SP-D, C1-5-D, and ML5-15 transducers	Image Quality|Time	UHP was performed faster by 2min with similar diagnostic image quality
Evaluation of a novel handheld point-of-care ultrasound device in an African emergency department	(Burleson et al., 2020)	Butterfly	iQ	General Imaging	33	CS	See table 1	See table 1	See table 2	-	Image Quality	Good image quality for most application, poorer cardiac functions
Establishment and validation of a didactic musculoskeletal ultrasound course for dermatologists using an innovative handheld ultrasound system – the MUDE study (Musculoskeletal Ultrasound in Dermatology)	(Grobelski et al., 2021)	Butterfly	iQ	Neuromusculoskeletal	-	FS	Arthritis	Identifying joint effusion and hyperperfusion	MSK- Hand | Shoulder | Elbow | Hip | Knee | Leg - Joints	Musculoskeletal	Learning Experience	Suitable for training US-inexperienced dermatologists
POS1394 Accuracy And Performance Of A Handheld Ultrasound Device To Assess Articular And Periarticular Pathologies In Patients With Inflammatory Arthritis	(Corte et al., 2021)	Butterfly	iQ	Neuromusculoskeletal	32	POS	Arthritis	Assessing inflammatory arthritis	MSK - Joints - Inflammatory arthritis	Samsung HS40	Correlation	97% correspondance for B-mode examination; Not feasible for blood flow detection (0 PD signals detected)
Point-of-Care Ultrasound Curriculum for Endotracheal Tube Confirmation for Pediatric Critical Care Transport Team Through Remote Learning and Teleguidance	(Leviter et al., 2021)	Butterfly	iQ+	Thoracic	-	CS	-	Endotracheal tube confirmation	Neck - Endotracheal POCUS	-	Learning Experience	Suitable for training inexperienced pediatric critical care personnel
Remote ultrasound diagnostics disrupting traditional military frontline healthcare delivery	(Blenkinsop et al., 2021)	Butterfly	iQ+	Neuromusculoskeletal	1	CS	Superficial thrombophlebitis	Diagnosis	Knee | Calf	-	Image Quality	Teleguidance was successful for patient care by a US-inexperienced physician; good clinical images and outcomes were obtained
Correlation between Chest Computed Tomography and Lung Ultrasonography in Patients with Coronavirus Disease 2019 (COVID-19)	(Tung-Chen et al., 2020)	Butterfly	iQ	Thoracic	51	POS	COVID-19 and RT-PCR	Diagnosis	Chest | Lung	Chest CT	Se|Sp|Correlation	Correlated: Se = 100.0%, Sp = 78.6%
Diaphragmatic Point-of-Care Ultrasound in COVID-19 Patients in the Emergency Department—A Proof-of-Concept Study	(Pivetta et al., 2021)	Butterfly	iQ	Thoracic	118	FS	COVID-19	Measuring diaphragmic thickness and motion	Lung | Diaphragm	DUS offline vs bedside	Correlation	Small variability in measurements and moderate accuracy
A Hand-Held Ultrasound Device for the Assessment of Peripheral Nerves in Leprosy	(Wheat et al., 2021)	Butterfly	iQ	Neuromusculoskeletal	8	POS	Leprosy	Peripheral Nerves assessment	Shoulder | Arm - Peripheral Nerves	GE Logiq E (CBU)	Correlation	Pearson product-moment correlation = .73 (P < .001); ρ = 0.76 (P<0.001)
Improved diagnostics of infectious diseases in emergency departments: a protocol of a multifaceted multicentre diagnostic study	(Skjøt-Arkil et al., 2021)	Butterfly	iQ+	General Imaging	1000	POS	Common acute infections	Antibiotic treatment	Kidney | Lung	CT	Diagnostic Accuracy	-
Point-of-care ultrasound to assess volume status and pulmonary oedema in malaria patients	(Pugliese et al., 2022)	Butterfly	iQ	General Imaging	110	POS	Malaria	Assessment	Abdomen | Lung - Inferior vena cava - POCUS Malaria - Fluid Management	Clinical Diagnosis	Diagnostic Accuracy	Imaging the IVC and lungs could assess intravascular volume status and detect early pulmonary oedema
Comparing lung ultrasound: extensive versus short in COVID-19 (CLUES): a multicentre, observational study at the emergency department	(Kok et al., 2021)	Butterfly	iQ	Thoracic	202	POS	COVID-19	Protocol Comparison	Lungs - COVID-19	12, 8 and 6 Zone LUS	Diagnostic Accuracy	6-zone best screening tool and 12-zone had highest Sp and most suitable for lung involvement
Acoustic backscatter and effective scatterer size estimates using a 2D CMUT transducer	(Liu et al., 2008)	Siemens	2D CMUT Prototype	Thoracic	1	FS	Breast Tumour	Tissue Characterization	Breast - Breast Fibroadenoma	VFX13-5	Image Quality	Improved image resolution at similar frequency, but showed elevational side lobes
Comparison between a new ultrasound probe with a capacitive micromachined transducer (CMUT) and a traditional one in musculoskeletal pathology	(Draghi et al., 2020)	Hitachi	4G CMUT	Neuromusculoskeletal	66	C-S	Musculoskeletal and skin disease	Assessment	MSK- Superficial	L64	Diagnostic Accuracy|Image Quality	Similar diagnostic performance; Higher image panoramicity and deep structure definition; Worse superficial structure evaluation and doppler signal
Portable Pocket-Sized Ultrasound Scanner for the Evaluation of Lung Involvement in Coronavirus Disease 2019 Patients	(Bennett et al., 2021)	Butterfly	iQ	Thoracic	18	ROS	COVID-19	Lung involvement assessment	Lung - COVID-19 Assessment	Standard High-end US (Venue GO)	Diagnostic Accuracy	P = 0.990 of LUS scores
Point-of-Service Ultrasound (POSUS) in Nephrology	(Ash et al., 2020)	Butterfly	iQ	Abdominal and Pelvic	19	POS	Kidney disease	Diagnosis	Kidney	Clinical Diagnosis	Diagnostic Accuracy	US findings confirmed diagnosis of 50% of the patients and determined new diagnoses in the other half
Point-of-care lung ultrasound in the assessment of suspected COVID-19: a retrospective service evaluation with a severity score	(Knight et al., 2020)	Butterfly	iQ	Thoracic	100	ROS	COVID-19	Diagnosis and severity assessment	Lung - COVID-19 Assessment	-	Diagnostic Accuracy	92% accuracy in diagnosing COVID-19 patients. Good discriminatory performance, and evaluated severity correlated with duration of patient's stay and oxygen therapy
Abdominal aorta measurements by a handheld ultrasound device compared with a conventional cart-based ultrasound machine	(Alfuraih et al., 2021)	Butterfly	iQ+	Abdominal and Pelvic	114	C-S	Abdominal aortic aneurysm	Large-scale screening	Abdomen - aorta	EPIQ 7 (Philips, US)	Correlation	Nearly perfect correlation (ICC>0.8) for inter and intraoperator reporducibility of aortic measurements, except for interoperator reproducibility at the proximal location
Comparison of four handheld point-of-care ultrasound devices by expert users	(Le et al., 2022)	Butterfly	iQ+	General Imaging	3	POS	Standardized Patients		Thoracic, Abdominal and Cardiovasc	Vscan Air, Lumify and Kosmos	Satisfaction|Image Quality	Second best in terms of ease of use, worst image quality by a margin, worst overall satisfaction
Feasibility of handheld ultrasound to assess heart rate in newborn nursery	(Manzar & Bhat, 2022)	Butterfly	iQ	Abdominal and Pelvic	30	FS	Healthy neonates	Assessment	Heart rate in newborn	PO heart rate	Correlation	Strong correlation: 0.75 correlation co and p-value <0.0001
Medical student medium-term skill retention following cardiac point-of-care ultrasound training based on the American Society of Echocardiography curriculum framework	(Jujo et al., 2022)	Butterfly	iQ	Cardiovascular	54	POS	Healthy	Training	Heart - Cardiac POCUS	-	-	Protocol was only adequate for one cardiac view
Diagnosing a fracture using a smartphone during the COVID-19 pandemic	(Eslick et al., 2022)	Butterfly	iQ	Neuromusculoskeletal	1	CS	Hand Fracture	Diagnosis	Hand	-	Identification Accuracy	Detected a cortical bulge onthe dorsal aspect of the distal right radius
Comparison of Newer Hand-Held Ultrasound Devices for Post-Dive Venous gas Emboli Quantification to Standard Echocardiography	(Karimpour et al., 2022)	Butterfly	iQ	Cardiovascular	75	POS	Decompression sickness	Post-Dive Venous gas Emboli Quantification	Heart - Cardiac POCUS	Vivid q™ and O’Dive™	Se|Sp|Correlation	Moderate agreement, produced smaller number of quality images, less sensitivity and specificity than Vivid q but higher than O'Drive. Overall not a replacement for Venous gas Emboli assessment
Lung Ultrasound Improves Outcome Prediction over Clinical Judgment in COVID-19 Patients Evaluated in the Emergency Department	(Bima et al., 2022)	Butterfly	iQ	Thoracic	393	POS	COVID-19	Assessment	Lung - COVID-19 Assessment	HOME-CoV and 4C mortality score	Time|Diagnostic Accuracy	LUS expidites risk stratification for unvaccinated COVID-19 patients
Point-of-Care Ultrasound by Nonexpert Operators Demonstrates High Sensitivity and Specificity in Detecting Gallstones: Data from the Samoa Typhoid Fever Control Program	(Hoffman et al., 2022)	Butterfly	iQ	Abdominal and Pelvic	120	POS	Gallstones	Diagnosis	Gallbladder	Nonexperts vs Experts	Se|Sp	High Se and Sp: 85.7% and 95.5%
Teleguidance for Patient Self-Imaging of Hemophilic Joints Using Mobile Ultrasound Devices: A Pilot Study	(Aguero et al., 2022)	Butterfly	iQ	Neuromusculoskeletal	10	FS	Hemophilia	Diagnosis	Ankles, elbows, and knees	-	Image Quality	All US images were acquired correcly by non-experts with teleguidance, with nearly-perfect quality (P≤.01)
Identification of a branchial cleft anomaly via handheld point-of-care ultrasound	(Hall et al., 2022)	Butterfly	iQ	Thoracic	1	CS	Branchial cleft	Detection of Branchial anomalies	Neck	-	Time	Rapid diagnosis of the suspected anomaly
Hand-Held Point-of-Care Ultrasound: A NewTool forVeterinary Student Self-Driven Learning in theTime of COVID-19	(Williams et al., 2022)	Butterfly	iQ	General Imaging	Vet	VET	-	Training	Vet	Expert vs Non-exprt	Learning Experience	3-week self-driven learning allowed student to acquire adequate quality images
A New Target for Temple Volumization? An Anatomical and Ultrasound-Guided Study of the Intermediate Temporal Fat Pad	(Surek, 2021)	Butterfly	iQ	Neuromusculoskeletal	20	CAD	Temporal hollowing cadavers	Temple volumization	Intermediate temporal fat pad	-	Injection Accuracy	Saline was successfully injected in the ITFP 90% of the time using US guidance
Sonographic Evaluation of Hidradenitis Suppurativa with Smartphone-Linked Portable Ultrasound	(Weigelt et al., 2021)	Butterfly	iQ	General Imaging	16	ROS	Hidradenitis suppurativa	Assessment	General Imaging	-	Identification Accuracy	Sonographic lesions were identified in 10 patients (62.5%). Subclinical lesions were identified in 2 patients (12.5%)
Lung Ultrasonography for the Diagnosis of SARS-CoV-2 Pneumonia in the Emergency Department	(Pivetta et al., 2021)	Butterfly	iQ	Thoracic	228	POS	COVID-19	Diagnosing SARS-CoV-2 and pneumonia	Lungs - COVID-19	RT-PCR	Se|Sp	LUS + Clinical examination: Se = 94.4% and Sp = 95%. Higher sensitivity vs 80%
Automatic detection of cotton balls during brain surgery: Where deep learning meets ultrasound imaging to tackle foreign objects	(Mahapatra et al., 2021)	Butterfly	iQ	Neuromusculoskeletal	-	CAD	Brain Injuries	Cotton ball detection	Brain cadavers	-	Diagnostic Accuracy	Cotton ball accurately detected 61% of the time
Assessing the validity of two-dimensional carotid ultrasound to detect the presence and absence of a pulse	(Sanchez et al., 2020)	Butterfly	iQ	Cardiovascular	23	C-S	Cardiac arrest	Pulse Monitoring	Carotid artery	Physical Examination	Se|Sp	Both sensitive and specific for detection of the presence or absence of a pulse
Safety, Feasibility, and Patient-Rated Outcome of Sonolucent Cranioplasty in Extracranial-Intracranial Bypass Surgery to Allow for Transcranioplasty Ultrasound Assessment	(Flores et al., 2020)	Butterfly	iQ	Neuromusculoskeletal	7	POS	Brain aneurysm	Extracranial-Intracranial Bypass Surgery	Brain	-	Diagnostic Accuracy	Surgery was successful in all patients
The Butterly iQ: An ultra-simplified color Doppler ultrasound for bedside pre-operative perforator mapping in DIEP flap breast reconstruction	(Pafitanis et al., 2020)	Butterfly	iQ	Thoracic	-	FS	Breast Cancer	DIEP flap breast reconstruction	Breast	Computed Tomographic Angiography	Correlation	Correlated with CTA output. Feasible for pre-operative perforators mapping in DIEP flap breast reconstruction
Breast Ultrasound Volume Sweep Imaging A New Horizon in Expanding Imaging Access for Breast Cancer Detection	(Marini et al., 2022)	Butterfly	iQ	Thoracic	170	C-S	Breast Cancer	Diagnosis	Breast Lumps	Standard of care	Se|Sp|Correlation	Se=97%|Sp=100% a breast mass|97.6% agreement with standard of care (Cohen's κ = 0.95, P < .0001); 100% detection rate for all cancer presenting as a sonographic mass
Assessment of a Brief Standardized Obstetric Ultrasound Training Program for Individuals Without Prior Ultrasound Experience	(Erlick et al., 2022)	Butterfly	iQ	Abdominal and Pelvic	194	C-S	Prenatal abnormalities	Pregnancy Monitoring	Abdomen	-	Image Quality	88.2% Excellent/adequate image quality; 96.4% diagnostically interpretable images; 3h training
Comparing the Effectiveness and Image Quality of Musculoskeletal Ultrasound of First-Year Medical Students After Training by Student Tutors Versus Ultrasound Instructors: A Pilot Study	(Li et al., 2022)	Butterfly	iQ	Neuromusculoskeletal	-	FS	Healthy	Identification	Volar Arm: Nerves and Arteries	Expert US Instructors (UI) vs Student Tutors (ST)	Identification Accuracy	Identification Acc 89.2%; Similar identification accuracy between both groups
Point of Care Ultrasound of the Jugular Venous Pulse in the Upright Position (u2 Jvp) Predicts Elevated Right Atrial Pressure and Pulmonary Capillary Wedge Pressure on Right Heart Catheterization in Obese and Non-obese Patients	(Wang et al., 2020)	Butterfly	iQ	Cardiovascular	72	C-S	Hypervolemia	Intravascular volume status assessment	IJV | Carotid artery	Right heart catheterization	Se|Sp	Se = 70.6 %; Sp = 85.5 % ; NPV =90.4%
Ultrasound Jugular Venous Pulsation Outperforms Visual Assessment and Ivc Collapsibility for Central Venous Pressures in Obese Patients	(Wang et al., 2020)	Butterfly	iQ	Cardiovascular	41	POS	Obesity	Jugular venous pulse assessment	IJV	Right heart catheterization	Diagnostic Accuracy	Acc: (non-obese = 0.923 and obese = 0.852)
Novel Quantitative Tool for Assessing Pulmonary Disease Burden in COVID-19 Using Ultrasound	(Sagreiya et al., 2022)	Butterfly	iQ	Thoracic	52	CS	COVID-19	Quantifying pulmonary disease burden	Lungs - COVID-19	ML vs Radiologist Assessment	Correlation	Perfect correlation
Can handheld point of care ultrasound probes reliably measure transabdominal prostate volume? A prospective randomized study	(Wright et al., 2022)	Butterfly	iQ	Abdominal and Pelvic	78	RCT	Prostatic Disease	Prostate gland volume	Prostate	Clarius C3	Correlation	ICC = 0.78 (95% CI: 0.62, 0.88); p=0.044 vs 0.71 (95% CI: 0.51, 0.83); p = 0.011 | Higher reliability between HUS and reference imaging
Advancing medicine with pocus	(Venigalla et al., 2022)	Butterfly	iQ	General Imaging	-	POS	Healthy	Training	IJV | IVC | Lung | heart	-	-	-
Training and Implementation of Handheld Ultrasound Technology at Georgetown Public Hospital Corporation: A Low-cost Intervention to Improve Diagnostic Evaluation in a Resource-limited Urology Clinic	(Bui et al., 2022)	Butterfly	iQ	Abdominal and Pelvic	-	POS	Hydronephrosis	Training	Pelvis | Peritoneal fluid and Urine	Before vs After Training	Diagnostic Accuracy	Bladder evaluation and characterization: 25% vs 53% | hydronephrosis evaluation: 40% vs 90% | diagnosis of pelvic structures: 100%
The Time Course of Recurrent Pneumothorax Development after Thoracostomy Tube Removal in Trauma Patients: An Ultra-Portable Ultrasound Study (UPUS Trial)	(Figueroa et al., 2022)	Butterfly	iQ+	Thoracic	20	C-S	Recurrent pneumothorax (rPTX)	Assessment	Lung	-	Identification Accuracy	rPTX successfully identified and imaging is useful within 4h from TT-removal
Prehospital portable ultrasound for safe and accurate prehospital needle thoracostomy: a pilot educational study	(Dewar et al., 2022)	Butterfly	iQ	Thoracic	-	FS	Pneumothorax	Needle thoracostomy	Vasculature | heart | liver | diaphragm	US NT vs Landmark Technique	Diagnostic Accuracy|Time	Feasible, Safer, More accurate, but slower | Acc: (67% vs 85%; p=0.019) | Time-to-site-selection: (19.9 s vs 10.7 s; p=0.001)
Zimbabwe telehealth pilot program identifies high risk patients in an underserved population using point of care echocardiograms and digital electrocardiograms	(Mchechesi et al., 2021)	Butterfly	iQ	Cardiovascular	159	C-S	Hypertension | Dyspnea | Edema | Chest Pain	Teleguidance	Vasculature | Chest	-	-	Feasible for risk stratification
Ultrasound of the internal jugular vein (ujvp) with point of care ultrasound (pocus) correlates with elevated right atrial pressure (rap) on right heart catheterization (rhc) in predicting 6-month mortality	(Khor et al., 2021)	Butterfly	iQ	Cardiovascular	76	C-S	Heart Failure	JVP assessment	IJV | IVC	US JVP vs RAP	-	Feasible for predicting heart failure mortality within 6 months
Seeing (virtually) is believing: The utility of teleultrasound education for the focused assessment with sonography for trauma exam	(Saxena M. et al., 2021)	Butterfly	iQ	General Imaging	-	RCT	Trauma	FAST	Heart | Abdomen	In-person vs Virtually guided	Image Quality|Time	100% adequate FAST views | Acquisition Speed: 341s vs 62s
Effectiveness of Ultrasound-Guided Cannulation of AVF on Infiltration Rates: A Single-Center Quality Improvement Study	(Buch & Niyyar, 2021)	Butterfly	iQ	Cardiovascular	42	POS	AVF	Assessment	Vasculature	-	-	Feasible for guiding AVF cannulation
Bilateral Subcutaneous Lipomas: The Potential of Point-Of-Care Ultrasonography as a Diagnostic Tool in Dermatology	(Dhaliwal & Swanson, 2021)	Butterfly	iQ	Neuromusculoskeletal	1	CS	Lipoma	Diagnosis	Abdomen	-	-	Feasible
Implementation of tele-guidance for patient self-imaging of arthropathic joints using mobile ultrasound devices-results from a pilot study	(Aguero et al., 2021)	Butterfly	iQ	Neuromusculoskeletal	132	FS	Hemophilia	Self-imaging	Ankles | Elbows | Knees	Teleguidance vs Unguided	Identification Accuracy|Time	Training 2-6w: 80% adequately acquired images | Landmark identification: 55% | Perfect image quality | Teleguidance did not affect speed
Capturing the Magnetic Signature of Small Fiber Neuronal Activity	(Bu et al., 2021)	Butterfly	iQ	Neuromusculoskeletal	-	C-S	-	Nerve Characterization	Hand (Median Nerve)	-	-	-
Clinical comparison of ophthalmic ultrasound with a portable multipurpose ultrasound	(Dzihic et al., 2021)	Butterfly	iQ	Neuromusculoskeletal	1	CS	-	Ocular Imaging	Eye	Conventional PZT Ophthalmic Probe	Diagnostic Accuracy	Similar diagnostic performance
Education in the Time of COVID: At-a-Distance Training in Neuromusculoskeletal Ultrasonography	(Cook & Inkpen, 2021)	Butterfly	iQ	Neuromusculoskeletal	1	CS	-	Training	Musculoskeletal	-	Learning Experience	Feasible for teleguided learning
Incorporating butterfly iq devices into undergraduate medical education and graduate medical education curricula	(Carpenter et al., 2020)	Butterfly	iQ	General Imaging	-	POS	-	Training	General Imaging	-	Satisfaction	Convenient cloud storage, personalized cloud folders and easy image access, prompt feedback from instructors | L: Apple-only Compatibility
Comparing the accuracy of microfocus x-ray to standard ultrasound for locating glass foreign bodies	(Wu et al., 2020)	Butterfly	iQ	General Imaging	60	VET	Trauma	Detecting Foreign Bodies	General Imaging	Micro Focus X-ray Imaging	Identification Accuracy|Satisfaction	Identification Acc: 62.3% vs 97.6%
Ultrasound in the First Two Years of Medical School: Enhanced Anatomical Learning via Clinically Based, Hands-On Workshops	(Nydam et al., 2020)	Butterfly	iQ	General Imaging	-	POS	-	Training	Thyroid | Carotid | Eye | Joints | Heart	-	Learning Experience	Improved anatomy understanding in 90% of the participants
Point-of-service ultrasound in a nephrology clinic	(Houze et al., 2019)	Butterfly	iQ	Abdominal and Pelvic	17	RCT	Nephrological diseases	Diagnosis and Management	Abdominal and Pelvic	Clinical Diagnosis	Diagnostic Accuracy	Confirmed 70% of findings and determined 30% new findings | Challenging to learn
Comparison of First-Pass Peripheral Intravenous Cannulation Using a Handheld Ultrasound Device to Using a Traditional High-End Ultrasound System: A Randomized Controlled Trial	(Gulati et al., 2021)	Butterfly	iQ	Cardiovascular	59	RCT	Hypotension	PIV access assessment	Hand	High-End US System: Mindray TE7	Cannulation Accuracy	First-pass Cannulation Acc: 92.59% vs 68.75%; Significantly better
No sonographer, no radiologist: Assessing accuracy of artificial intelligence on breast ultrasound volume sweep imaging scans	(Marini et al., 2022)	Butterfly	iQ	Thoracic	115	RCT	Breast Cancer	Samsung S-Detect assessment	Breast	Novice with BiQ vs Expert with High-end	Se|Sp|Correlation	Se=100% and Sp=86%. Substaintial aggreement (Cohen’s κ = 0.73 (0.57–0.9 95% CI), p<0.0001) vs (Cohen’s κ = 0.73 (0.57– 0.9 95% CI), p<0.0001)
377 Peer-Instructed Teleguidance Ultrasound in Undergraduate Medical Education: A Randomized Control Equivalence Study	(Wang et al., 2022)	Butterfly	iQ+	Thoracic	-	RCT	Healthy	Pulmonary US Training	Lung	Teleguidance vs Tradional teaching	Learning Experience|Time|satisfaction	No difference in performance and similar satisfaction
351 The Accuracy of Handheld Ultrasound in the Evaluation of Symptomatic Pregnant Patients in the Emergency Department	(Asikhia et al., 2022)	Butterfly	iQ	Abdominal and Pelvic	50	POS	Intrauterine Pregnancy	Diagnosis	Abdomen	Mindray M9 with a curvilinear 2-5 MHz probe	Se|Sp|Diagnostic Accuracy	Se=92% (95CI 73% - 99%) and Sp=100% (95CI 87% - 100%) | Diagnostic accuracy=96% (95CI 85% - 100%)
cMUTs and electronics for 2D and 3D imaging: Monolithic integration, in-handle chip sets and system implications	(C Daft et al., 2005)	Siemens	9MHz linear array | 3.5 MHz curved array	General Imaging	-	FS	-	-	Feet and abdomen	Siemens PZT Probes	Image Quality	3D imaging obtained a C-plane image, not possible with 1D arrays - showing clearer tendon anatomy than in azimuth and elevation | Detected spiculation of breast tumour
The use of handheld ultrasound device for neuraxial placemen in obstetric patients	(Rodriguez et al., 2022)	Butterfly	iQ+	Neuromusculoskeletal	139	POS	Obstetric	Epidural placement	Epidural Space	US guidance vs landmark technique	Time|Insertion Attempts|Needle Redirections|Depth	3.1 min (3.2) vs 6.3 (7.5); p = 0.009 | 1.0 (0.6) vs 2(1.3); p = 0.29 | 1.0 (0.8) vs 3.0 (1.3); p < 0.001 | - 0.15 (0.37) 95% confidence interval [-0.07, -0.23]
Lung Ultrasound vs. Chest X-Ray Study for the Radiographic Diagnosis of COVID-19 Pneumonia in a High-Prevalence Population	(Gibbons et al., 2021)	Butterfly	iQ	Thoracic	110	POS	COVID-19 pneumonia	Diagnosis	Lungs - COVID-19	Chest x-ray with (w) and without Atelectasis (wo)	Se|Sp	Better Se|Low Sp: 95% CI: Se =100% and Sp=13.5% vs w Se=67.2% and Sp=29.7% vs wo Se=56.3% and Sp=43.2%
A Comparative Study of Chest CT With Lung Ultrasound After SARS-CoV-2 Infection in the Assessment of Pulmonary Lesions in Rhesus Monkeys (Macaca Mulatta)	(Schilp et al., 2021)	Butterfly	iQ	Thoracic	28	VET	Mild-moderate COVID-19	Pulmonary lesions assessment	Lungs - COVID-19	Chest CT	Diagnostic Efficacy	High Se and lower diagnostic efficacy for mild-moderate disease: not an alternative for CT in COVID-19 assessment
Ultrasound pre-clinical Platform for Diagnosis and Targeted Therapy	(Certon et al., 2014)	Vermon	Dual-mode CMUT probe	Neuromusculoskeletal	1	FS	-	-	Forearm	-	Image Quality	Vein clearly distinguished
Two Approaches to Electronically Scanned 3D Imaging Using cMUTs	(Daft et al., 2006)	Siemens	9MHz linear array	Neuromusculoskeletal	1	FS	-	-	Leg	-	Image Quality	Clear 3D view of the leg vein, containing high anatomical information
Ultrasound Image Quality Comparison Between a Handheld Ultrasound Transducer and Mid-Range Ultrasound Machine	(Salimi et al., 2022)	Butterfly	iQ	General Imaging	74	RCT	Obstetric	General Imaging	Spine, Transversus abdominis plane, OB	Sonosite M-Turbo	Image Quality	No differences in resolution or quality, but better detail. Mean differences: (Resolution) 1.7 [(95% CI 1.2, 2.1), p < 0.001], (Detail) 1.6 [(95% CI 1.2, 2.0], p < 0.001] and (Quality) 1.1 [(95% CI 0.7, 1.5]), p < 0.001)
Development and Remodeling of Point-of-Care Ultrasound Education for Emergency Medicine Residents in Resource Limited Countries during the COVID-19 Pandemic	(Ienghong et al., 2021)	Butterfly	iQ	General Imaging	-	POS	-	Training	-	-	Satisfaction	83% responded with easy to use with Mindray M9
Evaluation of a Required Vertical Point-of-Care Ultrasound Curriculum for Undergraduate Medical Students	(Boivin et al., 2022)	Butterfly	iQ	General Imaging	18	POS	Healthy	Training	General Imaging	Sonosite M-Turbo	Price	40 devices were purchased at $216,000 which is equivalent to one M-turbo
Piloting a New Curriculum: Guided At-Home Pediatric Regional Anesthesia Education Using a Portable Ultrasound	(Greenberg et al., 2021)	Butterfly	iQ+	General Imaging	2	POS	Healthy	Training	Regional Blocks	-	Identification Accuracy|Satisfaction	Traineers successfully identified relevant anatomy and showed high satisfaction
Role of Ultrasound-Guided Evaluation of Dyspnea in the Coronavirus Disease 2019 Pandemic	(Neves et al., 2020)	Butterfly	iQ	Thoracic	3	CS	COVID-19	Diagnosis and Monitoring Dyspnea	Lungs - COVID-19	Chest X-ray	Diagnostic Accuracy	US findings were confirmed by CT in cases where CT would have required patient transportation and considerable time and risked disease exposure
AI Estimation of Gestational Age from Blind Ultrasound Sweeps in Low-Resource Settings	(Pokaprakarn et al., 2022)	Butterfly	iQ	Abdominal and Pelvic	4695	POS	Obstetric	AI training	Abdomen	Expert Standard fetal biometry	Diagnostic Accuracy	Novices successfully measured symphysial-fundal height | Low power and cost and lack of requiring trained sonographers allowed for successful AI training (Teste n=1012 MSE difference: difference, −0.8 days; 95% CI [CI], −1.1 to −0.5; P<0.001)
A comparison of handheld and standard ultrasound in Swiss medical students	(Slader et al., 2022)	Butterfly	iQ	General Imaging	604	POS	-	Training	General Imaging	Hitachi Arietta V70	Time|Learning difficulty|satisfaction|correctly acquired and clinically useful images|Image quality	Equivalent education tool as standard US machine. No statisically significant differences in any measurements, except for faster EPSS vascular setup time and lower image quality median score.
Mechanisms of Transcranial Doppler Ultrasound phenotypes in paediatric cerebral malaria remain elusive	(O’Brien et al., 2022)	Butterfly	iQ	General Imaging	174	POS	Cerebral malaria	Evaluation of systemic haemodynamics and optic nerve sheath diameter	Systemic haemodynamics and optic nerve sheath	-	-	-
A Distance-Learning Approach to Point-of-Care Ultrasound Training (ADAPT): A Multi-Institutional Educational Response During the COVID-19 Pandemic	(Nix et al., 2021)	Butterfly	iQ	General Imaging	29	POS	Healthy	Training	General Imaging	-	Learning Experience	61.9% of educators were satisfied with image acquisition and interpertation
Development and Evaluation of Resident-Championed Point-of-Care Ultrasound Curriculum for Internal Medicine Residents	(Haghighat et al., 2021)	Butterfly	iQ	General Imaging	-	POS	-	Training	Lung, Heart, Abdomen	-	Learning Experience	Pocus confidence exhibited a statistically significant increase in the following areas of application: cardiac (p=0.002), pulmonary (p<0.0001), and abdomen (p=0.0003)
Is Increasing Age Associated with Higher Rates of Intercostal Arteries Vulnerable to Laceration? A Point of Care Ultrasound Study	(Salame et al., 2022)	Butterfly	iQ+	General Imaging	40	C-S	Vulnerable intercostal arteries		Spine and Rib	-	-	Sucessfully identified the hyperechoic and serrated bone line of the sacrum. Color and pulse doppler used to identify intercostal space and vulnerable intercostal arteries
The Utilization of Handheld Ultrasound Devices in a Prehospital Setting	(Ienghong et al., 2022)	Butterfly	iQ	General Imaging	169	C-S	Respiratory	Prehospital diagnosis	Lung|IVC|Heart	Prehospital vs Hospital	Diagnostic Accuracy	Prehospital diagnostic accuracy=75.8%
Feasibility of Self-Performed Lung Ultrasound with Remote Teleguidance for Monitoring at Home COVID-19 Patients	(Pivetta et al., 2022)	Butterfly	iQ	Thoracic	21	POS	COVID-19	Home Monitoring	Lungs - COVID-19	Expert Review	Image Quality|Time	Only 5.9% of evaluated 728 zones were low quality. Time impacted self-scanning accuracy as scans beyond 7 min were deemed more accurate
Utility of Diagnostic Ultrasound in the Assessment of Patellar Instability	(Bhimani, Ashkani-Esfahani, et al., 2022)	Butterfly	iQ	Neuromusculoskeletal	10	CAD	Cadaveric	Diagnosis	Knee	-	Se|Sp|Diagnostic Accuracy	Dynamic scanning with the BiQ could accuratly identify complete medial patellofermoal complex injury: Se = 77.8%, Sp = 100%, Acc = 88.9%
Impact of lung ultrasound during the SARS-CoV-2 pandemic: Distinction between viral and bacterial pneumonia	(Tung-Chen et al., 2022)	Butterfly	iQ	Thoracic	40	POS	Pneumonia	Diagnosis	Lungs - COVID-19	Chest X-ray	Diagnostic Accuracu|Se|Sp	ROC= 89.2% (95% CI: 75%.0–100%; p < .001)|Se=93.3%|Sp=80% (p<0.001)
A CMUT Probe for Medical Ultrasonography: From Microfabrication to System Integration	(A.S. Savoia et al., 2012)	ACULAB	13.6MHz Reverse fabricated CMUT Probe	General Imaging	-	FS	-	-	Forearm |CA	PZT Probe	Image Quality	Slightly better axial resolution and penetration detph
The use of live and continuous training ‘ultrarounds’ to enhance use of point-of-care ultrasound on a busy ambulatory assessment unit	(Onen et al., 2022)	Butterfly	iQ+	General Imaging	5	POS	-	-	General Imaging	Expert Review	Learning Experience	Positive feedback from participants, but static confidence level
Self-Expanding Anchors for Stabilizing Percutaneously Implanted Microdevices in Biological Tissues	(Bhagavatula et al., 2021)	Butterfly	iQ	Abdominal and Pelvic	1	FS	-	Monitoring microdevice dislodgement in all exvivo tissues	Kidney|Liver	-	-	-
Resident perception on the impact of point-of-care ultrasound in clinical care at a family medicine training program in Zambia	(Haldeman et al., 2022)	Butterfly	iQ	General Imaging	366	POS	General Imaging	Diagnosis	IVC|RUSH	-	Correlation	Assissted in decision making with 95.6% of patients
Dynamic Ultrasound Can Accurately Quantify Severity of Medial Knee Injury: A Cadaveric Study	(Bhimani, Lubberts, et al., 2022)	Butterfly	iQ	Neuromusculoskeletal	8	CAD	General Imaging	Evaluation of distance between medial tibial and femoral condyles	Knee	-	Se|Sp|Diagnostic Accuracy	Diagnostic Accuracy= 0.97| Se= 100%| Sp= 94.1%|Dynamic BiQ could quantify medical knee injury severity
Point-of-Care Ultrasound Curriculum for Internal Medicine Residents During the COVID-19 Era: A Pilot Study	(Grewal et al., 2022)	Butterfly	iQ	General Imaging	-	FS	Healthy	Training	Lung|Heart|Vascular	Senior Residents Vs Interns	Learning Experience	First year residents improved significantly in all POCUS skills except image interpretation
Novice-performed point-of-care ultrasound for home-based imaging	(Duggan et al., 2022)	Butterfly	iQ	Thoracic	30	POS	Healthy	Home Imaging	Lung	Medically untrained vs POCUS Experts	Image Quality	Novices acquired interpretable, expert-quality LUS clips at home with minimal training (median 7 out of 8 zones, IQR 6–8; p = 0.42)
Effectiveness of Ultrasound Cardiovascular Images in Teaching Anatomy: A Pilot Study of an Eight-Hour Training Exposure	(Haji-Hassan et al., 2022)	Butterfly	iQ+	Cardiovascular	1	RCT	Healthy	Training	Heart	-	-	Collected data for training
Comparison of the effect of hyaluronic acid injection versus extracorporeal shockwave therapy on chronic plantar fasciitis: Protocol for a randomized controlled trial	(Ferreira et al., 2021)	Butterfly	iQ	Neuromusculoskeletal	80	RCT	Plantar fasciitis	Injection Guidance	Feet	-	-	Guided injection
Continuous, noninvasive wireless monitoring of flow of cerebrospinal fluid through shunts in patients with hydrocephalus	(Krishnan et al., 2020)	Butterfly	iQ	Neuromusculoskeletal	7	FS	Healthy	Shunt location and skin measurements	Shoulder	-	-	Identified shunt location and measured skin thickness
Point-of-care lung ultrasonography for early identification of mild COVID-19: a prospective cohort of outpatients in a Swiss screening center	(Schaad et al., 2022)	Butterfly	iQ	Thoracic	134	POS	COVID-19	Diagnosis	Lungs - COVID-19	Clinical Findings	Se|Sp|Diagnostic Accuracy	Se=45.5%|Sp=77.3%|AUC:63.9% vs Se=72.7|Sp=79.8%|AUC=80.3%
Arterial blood gas measurements during deep open-water breath-hold dives	(Scott et al., 2021)	Butterfly	iQ	Cardiovascular	1	POS	Healthy	Color-flow used for injection guidance	Radial and ulnar arteries	-	-	Guided artial injection
Point-of-care ultrasonography in the initial characterization of patients with COVID-19	(Tung-Chen et al., 2021)	Butterfly	iQ	Thoracic	96	POS	COVID-19	Initial characterization	Heart|Lung|IVC	Chest X-ray	Se|Sp|Correlation	Se=71.7%v s 62.2% | Sp=65.1% vs 71.4%|The presence of bilateral B-lines showed the greatest likelihood ratio for accurately identifying COVID-19
Lung ultrasound in the frontline diagnosis of COVID-19 infection	(Tung-Chen, Rivera-Núñez, et al., 2020)	Butterfly	iQ	Thoracic	1	CS	COVID-19	Diagnosis	Lungs - COVID-19	PT-PCR	Diagnostic Accuracy	BiQ corrected PT-PCR
Reproducibility and Feasibility of a Handheld Ultrasound Device Compared to a Standard Ultrasound Machine in Muscle Thickness Measurements	Abdulrahman M. Alfuraih, Mohammed A. Alqarni, Hamad S. Alhuthaili, Meshal Y. Mubaraki, Nader N. Alotaibi, Fahad M. Almusalim. "Reproducibility and Feasibility of a Handheld Ultrasound Device Compared to a Standard Ultrasound Machine in Muscle Thickness Measurements." Australas J Ultrason Med, 26(1): 13-20, 2023. DOI: 10.1002/ajum.12333	Butterfly	iQ	Neuromusculoskeletal	33	POS	Healthy	Muscle thickness measurement	Vastus lateralis (VL), rectus femoris (RF), and vastus intermedius (VI) muscles	Standard US machine (Hitachi HI VISION Avius)	ICC | Diagnostic Accuracy	 Intra-operator reproducibility was almost perfect for both operators on both machines (ICC > 0.80).  Inter-system reproducibility ICC ranged from 0.815 to 0.927, showing excellent reproducibility.  Measurement difference percentage between machines ranged from 1.8% to 6.6%.  Mean muscle thickness difference between the HUD and standard machine was within clinically allowable limits.
Accuracy of Portable Ultrasound Machines for Obstetric Biometry	K. J. Rittenhouse, B. Vwalika, Y. Sebastião, T. Pokaprakarn, N. Sindano, H. Shah, E. M. Stringer, M. P. Kasaro, S. R. Cole, J. S. A. Stringer, J. T. Price. "Accuracy of Portable Ultrasound Machines for Obstetric Biometry." Ultrasound Obstet Gynecol 2024; 63: 772–780. DOI: 10.1002/uog.27541	Butterfly	iQ	Abdominal and Pelvic	818	POS	-	Fetal biometry and estimated gestational age (EGA)	Fetal structures (crown–rump length, biparietal diameter, head circumference, abdominal circumference, femur length)	High-specification US machine (HSUM)	Correlation	 ICC values were 0.989 or greater throughout, indicating high agreement.  Butterfly iQ: −0.20 (95% CI, −0.60 to 0.20) days in the first trimester (1T), −0.68 (95% CI, −0.93 to −0.44) days in the second/third trimesters (2/3T).  Clarius C3: −0.47 (95% CI, −1.11 to 0.18) days in 1T, −1.67 (95% CI, −2.10 to −1.25) days in 2/3T. Clarius C3 showed slightly higher mean differences, but they were st…
Static Injection, Migration, and Equalization (SIME): A New Paradigm for Safe Ultrasound-Guided Brazilian Butt Lift: Safer, Faster, Better	Pat Pazmiño, Daniel Del Vecchio. "Static Injection, Migration, and Equalization (SIME): A New Paradigm for Safe Ultrasound-Guided Brazilian Butt Lift: Safer, Faster, Better." Aesthetic Surgery Journal, 2023, Vol 43(11) 1295–1306. DOI: 10.1093/asj/sjad142	Butterfly	iQ	General Imaging	4150	POS	-	US-guided fat graft injection in BBL	Gluteal region	Classic expansion vibration lipofilling (EVL) without ultrasound guidance	Diagnostic Accuracy | Time	 Confirmed subcutaneous-only fat graft placement.  Operative times were 6min shorter  Technique showed a safer profile with no cases of deep venous thrombi, thromboembolic pulmonary emboli, fat pulmonary emboli, critical care admissions, or deaths.  Low complications included 5 infections (0.12%), 180 seromas (4.3%), 30 hypertrophic scars (0.7%), 18 fat necrosis cases (0.4%), 27 lipid cysts (…
Imaging performance of portable and conventional ultrasound imaging technologies for ophthalmic applications	Jack O. Thomas, Josiah K. To, Anderson N. Vu, David Horton, Ermin Dzihic, Andrew W. Browne. "Imaging performance of portable and conventional ultrasound imaging technologies for ophthalmic applications." PLOS ONE, Vol. 19, No. 5, May 2024, pp. 1-11. DOI: 10.1371/journal.pone.0300451	Butterfly	iQ	Neuromusculoskeletal	7	POS	Repaired retinal detachment, vitreous hemorrhage, and tractional retinal detachment	Diagnosis	Anterior segment, intraocular anatomy, and periocular anatomy	Conventional ophthalmic US systems (EyeCubed v3, Accutome B-Scan Pro)	Diagnostic Accuracy | Image Quality	 Both devices were able to image features as small as 0.1 mm with comparable resolution.  Both Butterfly iQ and COU demonstrated similar imaging quality  1/3 retina specialists showed a statistically significant preference for COU regarding resolution, detail, and diagnostic confidence
Acquisition of High-Quality Pulmonary Ultrasound Images in the Heart Failure Clinic Following a Short Period of Training	D. Golombeck, R. Khandokar, D. Fu, A. Provenzale, M. McGee, M. Lin, D. Rossi, S. Maybaum. "Acquisition of High-Quality Pulmonary Ultrasound Images in the Heart Failure Clinic Following a Short Period of Training." The Journal of Heart and Lung Transplantation, Vol. 43, No. 4, April 2024, pp. S211-S212. DOI: 10.1016/j.healun.2023.11.100	Butterfly	iQ+	Thoracic	31	POS	Heart failure	Assessing pulmonary congestion	Lung	-	Image Quality | Time	 90% of images were rated as good quality (GQ) based on an ACEP score of ≥ 3.  Approximately 5 minutes per exam.  2.5h of training were sufficient for nurses to acquire high-quality LUS images in 90% of cases  The presence of B-lines on LUS was significantly associated with weight gain, a clinical marker of worsening heart failure
Integrating a self-directed ultrasound curriculum for the internal medicine clerkship	Emily Signor, John Gerstenberger, Jennifer Cotton, Jorie Colbert-Getz, Katie Lappé. "Integrating a self-directed ultrasound curriculum for the internal medicine clerkship." The Ultrasound Journal, Vol. 16, No. 19, 2024. DOI: 10.1186/s13089-024-00367-4	Butterfly	iQ+	General Imaging	110	POS	Healthy	Training	General Imaging	-	Image Quality	 Image acquisition quality: Average score of 1.79 (SD = 0.21) on a 0-2 scale.  Image acquisition quality: Average score of 1.79 (SD = 0.21) on a 0-2 scale.  Quiz performance: Average score of 78% (SD = 15%).  Student feedback: 72% reported improved clinical reasoning, 69% improved learning of pathophysiology, 55% improved patient care.
Point-of-care ultrasound as a diagnostic tool in respiratory assessment in awake paediatric patients: a comparative study	James Edelman, Hannah Taylor, Anne-Marie Goss, Natasha Tisovszky, Kang Min Sun, Sophie O'Toole, Kate Herriotts, Elizabeth Inglis, Chloe Johnson, Scott Penfold, Jenny Bull, Peter Shires, Ashley Towers, Michael J. Griksaitis. "Point-of-care ultrasound as a diagnostic tool in respiratory assessment in awake paediatric patients: a comparative study." Archives of Disease in Childhood, 2024; 109:287-29…	Butterfly	iQ+	Thoracic	100	POS	Pediatric patients	Respiratory assessment	Lung	Chest X-ray	Se|Sp|Diagnostic Accuracy	 Sensitivity of POCUS: 98.51% (95% CI 91.96% to 99.96%)  Specificity of POCUS: 87.9% (95% CI 71.8% to 96.6%)  Diagnostic accuracy of POCUS: 95% (PPV 94.3%, NPV 96.7%)  30% of POCUS scans were normal, with 97% correlation with normal CXR.  70% of POCUS scans were abnormal, with 90% correlation with abnormal CXR.
Agreement and Reliability of Patient-measured Postvoid Residual Bladder Volumes	Michael Jalfon, Mursal Gardezi, Dylan Heckscher, Devin Shaheen, Kaitlin R. Maciejewski, Fangyong Li, Leslie Rickey, Harris Foster, Jaime A. Cavallo. "Agreement and Reliability of Patient-measured Postvoid Residual Bladder Volumes." Urology, Vol. 184, 2024, pp. 62-68. DOI: 10.1016/j.urology.2023.11.026	Butterfly	iQ+	Abdominal and Pelvic	50	POS	Voiding dysfunction	Self-measurement of postvoid residual bladder volume	Bladder	Standard bladder scanner (Verathon BVI 9400 and Verathon BladderScan Prime systems)	Correlation	 High ICC (0.95 to 0.98) for triplicate measurements using both the standard bladder scanner and the BiQ+  84% of patients preferred self-measurement
Use of a Handheld Ultrasonographic Device to Identify Heart Failure and Pulmonary Disease in Rural Africa	Andrew Katende, Johanna Oehri, Victor Z. Urio, Evance Mahundi, Lulu Wilson, Victor Myovela, Chipegwa Mlula, Christamonica Chitimbwa, Caspar Mbawala, Fanuel Faustine, Valentine Mteki, Winfrid Gingo, Faraja Kitila, Ipyana Mwasongwe, Claudia Bucher, Luigia Elzi, James Okuma, Thomas Zoller, Daniel H. Paris, Maja Weisser, Martin Rohacek. "Use of a Handheld Ultrasonographic Device to Identify Heart Fai…	Butterfly	iQ+	General Imaging	438	C-S	Heart Failure and Pulmonary disease	Training	Lung and Heart	Untrained vs Senior Physcians	Image Quality | Se | Sp	4h of training is sufficent for substantial agreement in sonographic findingsin diagnosing heart failure (85%) and moderate for diagnosing tuberculosis (78%).  Se and Sp for detecting pleural effusion: 88% and 95%  Se and Sp for detecting heart failure: 82% and 84%
Diagnostic Adjunct Techniques in the Assessment of Hypovolemia: A Prospective Pilot Project	Prerna Ladha, Evelyn I. Truong, Peter Kanuika, Annie Allan, Sami Kishawi, Vanessa P. Ho, Jeffrey A. Claridge, Laura R. Brown. "Diagnostic Adjunct Techniques in the Assessment of Hypovolemia: A Prospective Pilot Project." Journal of Surgical Research, Vol. 293, January 2024, pp. 1-7. DOI: 10.1016/j.jss.2023.08.005	Butterfly	iQ+	Cardiovascular	44	POS	Hypovolemia	Diagnosis	Inferior vena cava (IVC), carotid artery	Clinical hypovolemia (CH) with noninvasive cardiac output monitoring (NICOM) vs US static IVC collapsibility (US-IVC) vs US dynamic carotid upstroke velocity (US-C)	Correlation	No significant correlation between clinical hypovolemia and the adjunct diagnostic techniques, , suggesting that each method may be assessing different aspects of hypovolemia or fluid responsiveness. The Cohen’s kappa values indicated no agreement between CH and NICOM (κ = −0.045), US-IVC (κ = −0.009), or US-C (κ = 0.029)
The Performance Characteristics of Handheld, Non-Piezoelectric Point-of-Care Ultrasound (POCUS) in the Emergency Department	Brandon Michael Wubben, Hae In Yun. "The Performance Characteristics of Handheld, Non-Piezoelectric Point-of-Care Ultrasound (POCUS) in the Emergency Department." Diagnostics 2024, 14, 17. DOI: 10.3390/diagnostics14010017	Butterfly	iQ+	General Imaging	381	POS	Acute cholecystitis, severely reduced left ventricular ejection fraction, pericardial effusion or tamponade, moderate or larger pleural effusion, pneumothorax, moderate or larger hydronephrosis, and DVT	Diagnosis	Heart, lungs, kidneys, gallbladder, lower extremities	CT, MRI and TTE	Se|Sp	 Overall Se: 86.4% (95% CI: 77.0–92.5)  Overall Sp: 82.3% (95% CI: 74.1–88.3) Generally effective for a broad range of conditions but may not replace traditional imaging for all diagnoses.
Inter-System Variability of Eight Different Handheld Ultrasound (HHUS) Devices—A Prospective Comparison of B-Scan Quality and Clinical Significance in Intensive Care	Johannes Matthias Weimer, Diana Beer, Christoph Schneider, Masuod Yousefzada, Michael Gottwald, Tim Felix Züllich, Andreas Weimer, Christopher Jonck, Holger Buggenhagen, Roman Kloeckner, Daniel Merkel. "Inter-System Variability of Eight Different Handheld Ultrasound (HHUS) Devices—A Prospective Comparison of B-Scan Quality and Clinical Significance in Intensive Care." Diagnostics 2024, 14, 54. DO…	Butterfly	iQ+	General Imaging	40	POS	Various, including volume status, pleural effusion, pulmonary B-lines, gallbladder conditions, needle tracking	Diagnosis	Inferior vena cava (IVC), pleura, lungs, gallbladder, needle tracking	8 HHUS devices vs High-end ultrasound (HEUS) system (Canon Aplio i900)	Image Quality | Correlation	GE Vscan Air had the highest scores in both B-scan quality (3.90 ± 0.65) and clinical significance (4.03 ± 0.73) Significant variability in B-scan quality among the eight HHUS devices tested All HHUS devices performed acceptably for certain clinical applications. However, some devices showed limitations that could impact their clinical utility.
Performance of a handheld point of care ultrasonography to assess IUD position compared to conventional transvaginal ultrasonography	K. G. Araujo, A. Yoshida, C. R. T. Juliato, L. O. Sarian, S. Derchain. "Performance of a handheld point of care ultrasonography to assess IUD position compared to conventional transvaginal ultrasonography." The European Journal of Contraception & Reproductive Health Care, 2024, 29(2), 69-75. DOI: 10.1080/13625187.2024.2315231	Butterfly	iQ	Abdominal and Pelvic	70	FS	Malpositioned intrauterine devices	Assessment of intrauterine device (IUD) position	Uterine cavity	Conventional transvaginal US (GE Logiq P9, Toshiba Xario SSA-660A)	Se|Sp|Diagnostic Accuracy	 Se: 92.9% (95% CI: 66.1–99.8) for detecting malpositioned IUDs  Sp: 96.4% (95% CI: 87.7–99.6) for detecting malpositioned IUDs  PPV: 86.7%  NPV: 98.2%  Acc: 95.7%  Concordance Rate: 95.7%  Kappa Coefficient: 0.87
Teledidactic Versus Hands-on Teaching of Abdominal, Thoracic, and Thyroid Ultrasound—The TELUS II Study	E. Höhne, F. Recker, P. Brossart, V. S. Schäfer. "Teledidactic Versus Hands-on Teaching of Abdominal, Thoracic, and Thyroid Ultrasound—The TELUS II Study." Journal of General Internal Medicine, 2024, Vol. 39, pp. 1803-1810. DOI: 10.1007/s11606-024-08760-4	Butterfly	iQ	General Imaging	-	RCT	-	Training	Abdomen, thorax, thyroid gland	Teledidactic vs Hands-on Teaching	Correlation	No significant difference between the teledidactic and hands-on groups in the overall performance The teledidactic group performed significantly better in the FAST and aorta modules High ICC among the three evaluators for the OSAUS and B-QUIET assessments
Pneumothorax detection with thoracic ultrasound as the method of choice in interventional pulmonology - A retrospective single-center analysis and experience	Sonja Sieber, Jakob Garbe, Sebastian Böhm, Stephan Eisenmann. "Pneumothorax detection with thoracic ultrasound as the method of choice in interventional pulmonology - A retrospective single-center analysis and experience." BMC Pulmonary Medicine, 2023, 23:227. DOI: 10.1186/s12890-023-02511-7	Butterfly	iQ	Thoracic	754	RCT	Pneumothorax	Diagnosis	Thoracic cavity	Chest Radiography	Diagnostic Accuracy	US showed a high detection rate for pneumothorax, diagnosing 96.6% of cases on initial imaging, comparable to chest radiography. UOnly one case was missed by TUS. CR decreased from 98.2% to 25.8% after introduction of TUS An increase in confirmatory investigations after TUS compared to CR, reflecting initial uncertainties or the need for additional information that TUS alone could not provide…
Lumbar multifidus muscle ultrasound imaging: Is handheld technology reliable?	Teresa Elliott-Burke, Thomas Dillon, Jasmin Bailey, Shannon Miller, Rachel Joos, Amy Buros Stein. "Lumbar multifidus muscle ultrasound imaging: Is handheld technology reliable?" Musculoskeletal Science and Practice, Vol. 65, 2023, 102771. DOI: 10.1016/j.msksp.2023.102771	Butterfly	iQ+	Neuromusculoskeletal	42	POS	Healthy	Measurement of lumbar multifidus muscle (LMM) thickness	Lumbar multifidus	SonoSite M-Turbo	Correlation	 Excellent Inter-device Reliability: ICC = 0.92 (95% CI: 0.87–0.94)  ICC (BiQ): ICC = 0.85 (95% CI: 0.73–0.92)  ICC (SonoSite): ICC = 0.89 (95% CI: 0.82–0.93)
Three-Dimensional Imaging of Commonly Performed Peripheral Blocks: Using a Handheld Point-of-Care Ultrasound System	Vendhan Ramanujam, Lee Tian, Clarence Chow, Mark C. Kendall. "Three-Dimensional Imaging of Commonly Performed Peripheral Blocks: Using a Handheld Point-of-Care Ultrasound System." Anesth Pain Med. 2023 April; 13(2). DOI: 10.5812/aapm-134797	Butterfly	iQ	Neuromusculoskeletal	10	FS	Healthy	3D imaging of peripheral nerve blocks in anesthesia	Peripheral nerve block sites, including interscalene, supraclavicular, infraclavicular, axillary, femoral, and sciatic nerve blocks	Conventional cart-based US systems	Correlation | Time | Image Quality	 Successfully constructed 3D images for all 10 peripheral nerve blocks. 3D imaging provided enhanced visualization of local anesthetic spread, improving needle direction and placement of anesthetics. Effective postoperative analgesia was achieved in all patients without complications.  <5s sweep/scan
Mono- and bi-plane sonographic approach for difficult accesses in the emergency department – A randomized trial	Davide Enrici Baion, Alberto La Ferrara, Davide Maserin, Stefania Caprioli, Rosina Albano, Francesco Malara, Francesca Locascio, Emanuela Galluzzo, Deborah Luison, Matteo Lombardo, Roberta Navarra, Gilberto Calzolari, Maria Tizzani, Isabella Prisciandaro, Fulvio Morello, Pietro Tuttolomondo, Alberto Goffi, Enrico Lupia, Emanuele Pivetta. "Mono- and bi-plane sonographic approach for difficult acce…	Butterfly	iQ+	General Imaging	422	RCT	Patients with difficult vascular access (PDVA)	US guided PIV	Peripheral veins (basilic, brachial, cephalic, and median cubital veins)	Mono-plane vs. bi-plane	Canulation Accuracy	 First Attempt Success Rate: 68.3% in the mono-plane group vs. 73.3% in the bi-plane group (p = 0.395).  Overall Success Rate: 100% for both groups.  Median time of 45 seconds (mono-plane) vs. 35 seconds (bi-plane) (p = 0.03).
Comparison of in-person versus virtual ultrasound instruction for pediatric residents	Jason T. Gillon, E. Liang Liu, Valerie Dutreuil, Stephanie G. Cohen, Lekha A. Shah. "Comparison of in-person versus virtual ultrasound instruction for pediatric residents." BMC Medical Education, 2024, 24:203. DOI: 10.1186/s12909-024-05196-6	Butterfly	iQ	General Imaging	-	RCT	Healthy	Training	Right upper quadrant, left upper quadrant, pelvis (transverse and sagittal views), pericardium, left and right pleura (as part of the eFAST exam)	In-person Sonosite vs Remote Guidance BiQ	Correlation | Learning Experience	No significant difference between the in-person and virtual groups in assessment scores 482.6 seconds vs. 432.6 seconds, p = 0.346) Poor interrater agreement (Cohen's kappa = 0.094)
Row–Column Beamformer for Fast Volumetric Imaging	Lasse Thurmann Jørgensen, Sebastian Kazmarek Præsius, Matthias Bo Stuart, Jørgen Arendt Jensen. "Row–Column Beamformer for Fast Volumetric Imaging." IEEE Transactions on Ultrasonics, Ferroelectrics, and Frequency Control, Vol. 70, No. 7, July 2023, pp. 668-680. DOI: 10.1109/TUFFC.2023.3271454	Vermon	128-element array probe	General Imaging	-	VET	-	Experimental	-	Dual Stage vs Traditional Beamforming Techniques	Image Quality | Time	Real-time volumetric imaging with up to 9.23 times faster processing rates  Similar 3D image quality
Radial artery pseudo-aneurysm detected with a portable handheld ultrasound device in a COVID-19 patient	Lorenzo Loffredo, Pasquale Pignatelli. "Radial artery pseudo-aneurysm detected with a portable handheld ultrasound device in a COVID-19 patient." Kardiologia Polska, Vol. 81, No. 1, 2023, pp. 66-67. DOI: 10.33963/KP.a2022.0218	Butterfly	iQ+	Neuromusculoskeletal	19	CS	COVID-19	Diagnosis	Radial artery	CT	Diagnostic Accuracy	Successfully detected the presence of a radial artery pseudo-aneurysm Effectively monitored using the handheld ultrasound, allowing for timely intervention Findings were consistent with those of computed tomography (CT)
A training program for obstetrics point-of-care ultrasound to 514 rural healthcare providers in Kenya	James Wachira, Duncan Mwangangi Matheka, Sheila Ayesa Masheti, Grace Kirigo Githemo, Sachita Shah, Matthew S. Haldeman, Mena Ramos, Kevin Bergman. "A training program for obstetrics point-of-care ultrasound to 514 rural healthcare providers in Kenya." BMC Medical Education, 2023, 23:922. DOI: 10.1186/s12909-023-04886-x	Butterfly	iQ+	Abdominal and Pelvic	-	POS	-	Training	Abdomen and Pelvis	-	Diagnostic Accuracy | Learning Experience	Mean pre-test scores improved from 52.8% to 90.6% post-test
Brief training in ultrasound equips novice clinicians to accurately and reliably measure jugular venous pressure in obese patients	Nicholas A. Pettit, Benjamin S. Pedroja, Hsin Fang Li, Michael Sutcliffe. "Brief training in ultrasound equips novice clinicians to accurately and reliably measure jugular venous pressure in obese patients." Australasian Journal of Ultrasound in Medicine, 2023, Vol. 26, No. 2, pp. 85-90. DOI: 10.1002/ajum.12336	Butterfly	iQ	Cardiovascular	26	POS	Heart failure	JVP assessment	Jugular Vein	Experienced Physical Examination	Correlation | Learning Experience	Good Correlation (r=0.73) | Average Error = 0.06 | ICC = 0.83 | Moderate-to-high confidence novice satisfaction
Shared Decision Making and Cardioneuroablation Allow Discontinuation of Permanent Pacing in Patients with Vagally Mediated Bradycardia	Sebastian Stec, Antoni Wileczek, Agnieszka Reichert, Janusz Śledź, Jarosław Kosior, Dariusz Jagielski, Anna Polewczyk, Magdalena Zając, Andrzej Kutarski, Dariusz Karbarz, Dorota Zyśko, Łukasz Nowarski, Edyta Stodółkiewicz-Nowarska. "Shared Decision Making and Cardioneuroablation Allow Discontinuation of Permanent Pacing in Patients with Vagally Mediated Bradycardia." Journal of Cardiovascular…	Butterfly	iQ+	Cardiovascular	20	POS	Vagally mediated bradycardia	Diagnosis	Sinus node, atrioventricular node (targeted for parasympathetic denervation)	-	Diagnostic Accuracy	All patients were asymptomatic during the follow-up period 12/17 had successful pacemaker transplant with not major complications
Construct Validity and Reproducibility of Handheld Ultrasound Devices in Carotid Artery Diameter Measurement	Loes Willems, Jenske Vermeulen, Anouk Wiegerinck, Stein Fekkes, Michel Reijnen, Michiel Warlé, Chris de Korte, and Dick Thijssen. "Construct Validity and Reproducibility of Handheld Ultrasound Devices in Carotid Artery Diameter Measurement." Ultrasound in Medicine & Biology, Vol. 49, No. 3, 2023, pp. 866-874. DOI: 10.1016/j.ultrasmedbio.2022.11.013	Butterfly	iQ	Cardiovascular	20	FS	Healthy	Carotid Artery Assessment	Carotid Artery	Telemed vs Lumify vs high-end US (Terason 3300)	Correlation	Excellent with high end for all devices > 0.95; Inter-observer variability was excellent for Telemed and Lumify but moderate for Butterfly iQ, with ICCs of 0.901, 0.827, and 0.684, respectively.
Self-administered at-home lung ultrasound with remote guidance in patients without clinical training	Nika Elmi, Yasmin Sadri, Frank Myslik, Jordan Chenkin, William Cherniak. "Self-administered at-home lung ultrasound with remote guidance in patients without clinical training." Respiratory Research, 2024, Vol. 25, Article 111. DOI: 10.1186/s12931-024-02744-y	Butterfly	iQ	Thoracic	18	POS	-	Home Monitoring	Lung	Expert vs Non-clinician	Correlation | Satisfaction	96% of the 1339 scans were deemed interpretable (k=0.67) | 100% of surveyed participants found the experience positive and reported ease of operation
Handheld Ultrasound or Conventional Ultrasound Devices in Patients Undergoing HCT: A Validation Study	Duminuco, A.; Cupri, A.; Massimino, R.; Leotta, S.; Milone, G.A.; Garibaldi, B.; Giuffrida, G.; Garretto, O.; Milone, G. "Handheld Ultrasound or Conventional Ultrasound Devices in Patients Undergoing HCT: A Validation Study." Journal of Clinical Medicine, 2023, 12(2), 520. DOI: 10.3390/jcm12020520	Butterfly	iQ+	Abdominal and Pelvic	16	POS	Sinusoidal obstruction syndrome/veno-occlusive disease	Hematopoietic stem cell transplantation	Liver, spleen, portal vein, gallbladder, and abdominal cavity	CBU	Se|Sp|Correlation	Right hepatic lobe enlargement: Se = 95%, Sp=87% with CBU| Gallbladder wall thickening: Se = 100% and Sp = 98% | Strong correlation with CBU for measuring the right hepatic lobe (r = 0.912), left hepatic lobe (r = 0.843), portal vein diameter (r = 0.724), and spleen size (r = 0.983) | Substantial agreement in detecting ascites (p < 0.0001), gallbladder wall thickening (p < 0.0009), and portal vei…
Utility of Tele-Guidance for Point-of-Care Ultrasound: A Single Center Prospective Diagnostic Study	Eric M. Cal, Elias Gunnell, Kristen Olinger, Thad Benefield, Jacob Nelson, Elise Maggioncalda, Katrina McGinty. "Utility of Tele-Guidance for Point-of-Care Ultrasound: A Single Center Prospective Diagnostic Study." Journal of Ultrasound, 2024. DOI: 10.1007/s40477-023-00860-x	Butterfly	iQ+	General Imaging	30	POS	-	Teleguidance	Heart, right kidney, and gallbladder	Untrained (Teleguidance vs No assistance)	Time | Image Quality	Teleguidance significantly lower mean time: heart(3.46s vs 134.1s), right kidney (55.1 sec vs. 149.3 sec), and gallbladder (48.5 sec vs. 169.3 sec) | Higher predicted mean image quality scores for the heart (3.46 vs. 1.86), right kidney (4.49 vs. 1.58), and gallbladder (3.93 vs. 1.5) compared to the control group (p < 0.0001 for all)
Cranial Point-of-Care Ultrasound for Neonatal Providers: A Feasibility Study	Kolnik, S. E., Sahota, A., Wood, T. R., German, K., Puia-Dumitrescu, M., Mietzsch, U., Dighe, M., Law, J. B. "Cranial Point-of-Care Ultrasound for Neonatal Providers: A Feasibility Study." Journal of Ultrasound in Medicine, 2024, 43(6), 1089–1097. DOI: 10.1002/jum.16437	Butterfly	iQ+	Neuromusculoskeletal	82	POS	Intracranial hemorrhage	Training	Neonatal cranium	-	Image Quality | Learning Experience	Over 2-year study period, significant improvements in image depth (P = .011), gain (P = .048), and anatomical visualization (P < .001) were observed as providers gained experience | The study reported that cranial POCUS enabled the early detection of ICH in 9 out of 82 infants (11%).
Training and implementation of handheld ultrasound technology at Georgetown Public Hospital Corporation in Guyana: a virtual learning cohort study	Bui, M., Fernandez, A., Ramsukh, B., Noel, O., Prashad, C., Bayne, D. "Training and implementation of handheld ultrasound technology at Georgetown Public Hospital Corporation in Guyana: a virtual learning cohort study." Journal of Educational Evaluation for Health Professions, 2023, 20:11. DOI: 10.3352/jeehp.2023.20.11	Butterfly	iQ	Abdominal and Pelvic	-	POS	-	Training	Bladder, kidneys, and prostate	-	Image Quality | Learning Experience	All 14 participants scored 100% on clinical exam
A Comparison of Five Point-of-Care Ultrasound Devices for Use in Ophthalmology and Facial Aesthetics	Park, K. E., Mehta, P., Tran, C., Parikh, A. O., Zhou, Q., Zhang-Nunes, S. "A Comparison of Five Point-of-Care Ultrasound Devices for Use in Ophthalmology and Facial Aesthetics." Ultrasound, 2024, Vol. 32(1), pp. 28-35. DOI: 10.1177/1742271X231166895	Butterfly	iQ+	Neuromusculoskeletal	3	POS	Ophthalmology and facial aesthetics	Diagnosis	Face and Eyes	Clarius L15, Clarius L20, Lumify, and Vscan Air	Image Quality	L20 > L15 > Vscan>BiQ+>Lumify | Adequate imaging capabilities of retina, orbicularis oculi muscle, and lacrimal gland | Relatively lower image quality but more versatile and cost-effictive | Along with Lumify, longer battery life and more stable connections than the remaining wireless devices
Comparing the Accuracy of Micro-Focus X-ray Technology to Standard Clinical Ultrasound for Locating Small Glass Foreign Bodies in Soft Tissue	Wu, S., Parkman, T., Dunsinger, S., Deciccio, D., Anderson, A., Lash, E., Fletcher, J., Galvin, W., Rose-Petruck, F., Becker, B., & Rose-Petruck, C. "Comparing the Accuracy of Micro-Focus X-ray Technology to Standard Clinical Ultrasound for Locating Small Glass Foreign Bodies in Soft Tissue." Applied Sciences, 2023, 13, 6551. DOI: 10.3390/app13116551	Butterfly	iQ+	General Imaging	60	VET	VET	Foreign bodies Detection	Chicken thighs and wings	Micro-focus X-ray imaging	Se|Sp|Diagnostic Accuracy|Correlation	BiQ+ was significantly outperformed: Se=49.2% vs 82.3% | Sp=10% vs 100% | 62.3% vs 97.6% | Inter-rater reliability: 70.8% vs 96.5%
Pericardiocentesis During Transport for Cardiac Tamponade Complicating Acute Type A Aortic Dissection	Lowell, M. J., Kropf, C. W., Thomas, J., Valentini, N., Schmid, S. A., & Hunt, N. "Pericardiocentesis During Transport for Cardiac Tamponade Complicating Acute Type A Aortic Dissection." Air Medical Journal, 2024, Vol. 43, Issue 4, pp. 1-5. DOI: 10.1016/j.amj.2024.04.001	Butterfly	iQ+	Cardiovascular	2	CS	Cardiac Tamponade	Acute type A aortic dissection	Heart and Precardial sca	Non-intervention	-	BiQ+ feasbile for guiding pericardiocentesis during transport
TPU Based Deep Learning Image Enhancement for Real-Time Point-of-Care Ultrasound	Huang, O., & Palmeri, M. L. "TPU Based Deep Learning Image Enhancement for Real-Time Point-of-Care Ultrasound." IEEE Transactions on Computational Imaging, 2024, Vol. 10, pp. 461-468. DOI: 10.1109/TCI.2024.3372445	Butterfly	iQ+	Cardiovascular	-	FS	-	ML | Diagnosis	Liver	-	Image Quality	ML + BiQ+ achieved real-time processing speeds 60-80FPS on 288x240 input size and 25FPS on 464x208x2 | Minimal image degradation (mean weight error of only 0.0054%)
Teleguidance for Patient Self‐Imaging of Hemophilic Joints Using Mobile Ultrasound Devices: A Pilot Study	Aguero, P., Barnes, R. F. W., Flores, A., & von Drygalski, A. "Teleguidance for Patient Self‐Imaging of Hemophilic Joints Using Mobile Ultrasound Devices: A Pilot Study." Journal of Ultrasound in Medicine, 2023, 42:701–712. DOI: 10.1002/jum.16084	Butterfly	iQ	Cardiovascular	10	FS	Hemophilia	Training	Ankle, knee, and elbow joints	Untrained (Teleguidance vs No assistance)	Image Quality | Time	Teleguidance: 100% correctly acquired images, with significantly improved image quality vs 76-80% at the 2-6w follow up mark and 53% at the 3-4 months mark | Similar time 1-1.5min/view
Virtual Immediate Feedback with POCUS in Belize	Mulye, A., Bhasin, A., Borger, B., & Fant, C. "Virtual Immediate Feedback with POCUS in Belize." Frontiers in Digital Health, 2023, Vol. 5, Article 1268905. DOI: 10.3389/fdgth.2023.1268905	Butterfly	iQ+	Thoracic	11	POS	Pneumonia	Diagnosis	Lung	Untrained (Teleguidance vs No assistance)	Image Quality | Diagnostic Accuracy	All images were deemed adequate for clinical decision-making | Teleguidance through social media app improved diagnostic accuracy and practitioner confidence
Prospective Comparison of Handheld Ultrasound Devices from Different Manufacturers with Respect to B-Scan Quality and Clinical Significance for Various Abdominal Sonography Questions	Merkel, D., Züllich, T.F., Schneider, C., Yousefzada, M., Beer, D., Ludwig, M., Weimer, A., Künzel, J., Kloeckner, R., & Weimer, J.M. "Prospective Comparison of Handheld Ultrasound Devices from Different Manufacturers with Respect to B-Scan Quality and Clinical Significance for Various Abdominal Sonography Questions." Diagnostics, 2023, 13(3622), pp. 1-20. DOI: 10.3390/diagnostics13243622	Butterfly	iQ+	Abdominal and Pelvic	48	POS	Abdominal conditions	Diagnosis	Liver, gallbladder, pancreas and IVC	High-end US (Canon Aplio i900) vs Apinion Minisono | Claruis C3 HD3 | iSiniQA* | Kosmos | mSonics MU 1 | Philips Lumify | SonoSite iViz | Sonostar Uprobe-C4PL | Vscan Air | Youkey Q7 | BiQ+	Image Quality | Reproducibilty	BiQ+ among the top performers,average score of 3.83 out of 5 (Acceptable and better than 96% of evaluations, no "insufficient" ratings) | High reproducibilty and clinical significance score = 3.97/5

## Sheet: Population Per Device
Product	Sum of n
iQ	11166
iQ+	3275
4G CMUT	66
Reverse fabricated CMUT Probe	1
L62-38	1
2D CMUT Prototype	1
9MHz linear array	1
Dual-mode CMUT probe	1
M17-4	0
9MHz linear array | 3.5 MHz curved array	0
13.6MHz Reverse fabricated CMUT Probe	0
L22-8	0
128-element array probe	0
Grand Total	14512

## Sheet: Detail1
Details for Count of General Imaging - General Imaging: Neuromusculoskeletal
General Imaging
Neuromusculoskeletal
Neuromusculoskeletal
Neuromusculoskeletal
Neuromusculoskeletal
Neuromusculoskeletal
Neuromusculoskeletal
Neuromusculoskeletal
Neuromusculoskeletal
Neuromusculoskeletal
Neuromusculoskeletal
Neuromusculoskeletal
Neuromusculoskeletal
Neuromusculoskeletal
Neuromusculoskeletal
Neuromusculoskeletal
Neuromusculoskeletal
Neuromusculoskeletal
Neuromusculoskeletal
Neuromusculoskeletal
Neuromusculoskeletal
Neuromusculoskeletal
Neuromusculoskeletal
Neuromusculoskeletal
Neuromusculoskeletal
Neuromusculoskeletal
Neuromusculoskeletal
Neuromusculoskeletal
Neuromusculoskeletal
Neuromusculoskeletal
Neuromusculoskeletal
Neuromusculoskeletal
Neuromusculoskeletal
Neuromusculoskeletal
Neuromusculoskeletal
Neuromusculoskeletal
Neuromusculoskeletal

## Sheet: Detail2
Details for Count of General Imaging - General Imaging: General Imaging
General Imaging
General Imaging
General Imaging
General Imaging
General Imaging
General Imaging
General Imaging
General Imaging
General Imaging
General Imaging
General Imaging
General Imaging
General Imaging
General Imaging
General Imaging
General Imaging
General Imaging
General Imaging
General Imaging
General Imaging
General Imaging
General Imaging
General Imaging
General Imaging
General Imaging
General Imaging
General Imaging
General Imaging
General Imaging
General Imaging
General Imaging
General Imaging
General Imaging
General Imaging
General Imaging
General Imaging
General Imaging
General Imaging
General Imaging
General Imaging
General Imaging
General Imaging
General Imaging
General Imaging

## Sheet: Studies Per App
Application	Count
General Imaging	44
Thoracic	40
Neuromusculoskeletal	37
Cardiovascular	20
Abdominal and Pelvic	19
Grand Total	160

## Sheet: Sheet1
Outcome Measure	Sum of n
Diagnostic Accuracy | Time	4150
Diagnostic Accuracy	2483
Correlation	1873
Se|Sp	934
-	661
Time|Learning difficulty|satisfaction|correctly acquired and clinically useful images|Image quality	604
Se|Sp|Correlation	523
Image Quality	460
Image Quality | Se | Sp	438
Canulation Accuracy	422
Time|Diagnostic Accuracy	393
Se|Sp|Diagnostic Accuracy	372
Time|Insertion Attempts|Needle Redirections|Depth	139
Identification Accuracy|Time	132
Image Quality|Time	100
Image Quality | Learning Experience	82
Diagnostic Accuracy|Image Quality	66
Identification Accuracy|Satisfaction	62
Se|Sp|Diagnostic Accuracy|Correlation	60
Cannulation Accuracy	59
Image Quality | Reproducibilty	48
Correlation|Satisfaction	44
Image Quality | Time	41
Diagnostic Accuracu|Se|Sp	40
Image Quality | Correlation	40
Identification Accuracy	37
Learning Experience	35
ICC | Diagnostic Accuracy	33
Time | Image Quality	30
Diagnostic Efficacy	28
Correlation | Learning Experience	26
Injection Accuracy	20
Correlation | Satisfaction	18
Price	18
Image Quality | Diagnostic Accuracy	11
Correlation | Time | Image Quality	10
Diagnostic Accuracy | Image Quality	7
Satisfaction	6
Time	4
Satisfaction|Image Quality	3
Diagnostic Accuracy|Time	0
Image Quality|Learning Experience	0
Diagnostic Accuracy | Learning Experience	0
Learning Experience|Time|satisfaction	0
Grand Total	14512
